# Supplementary material for: Association Between Serum Potassium Levels and Cardiac Arrest Risk in Emergency Resuscitation Room Patients: A Retrospective Cohort Study
Source: J Clin Med. 2026 Jul 22;15(14):5733. doi: 10.3390/jcm15145733 (PMC13413044; doi:10.3390/jcm15145733)
Supplement: Supplementary file 1 [file jcm-15-05733-s001.zip]

Archive with 2 entries (2 files):
- jcm-4408556-File S1.pdf
- jcm-4408556-Supplementary Table S1.pdf
